# Supplementary material for: Identify devices and events from non-IP heterogeneous IoT network traffic
Source: PeerJ Comput Sci. 2024 Oct 16;10:e2363. doi: 10.7717/peerj-cs.2363 (PMC11623214; doi:10.7717/peerj-cs.2363)
Supplement: Supplemental Information 1 [file peerj-cs-10-2363-s001.zip]

Archive with 815 entries (775 files):
- README_CN.pdf
- README_EN.pdf
- dataset/
- dataset/CICIOT2022_optAslabel_zigbee/
- dataset/CICIOT2022_optAslabel_zigbee/zigbee_AeoTec Button_AeoTecButtonPHYPresspcapng/
- dataset/CICIOT2022_optAslabel_zigbee/zigbee_AeoTec Button_AeoTecButtonPHYPresspcapng/AeoTecButton_PHY_Press1.pcapng
- dataset/CICIOT2022_optAslabel_zigbee/zigbee_AeoTec Button_AeoTecButtonPHYPresspcapng/AeoTecButton_PHY_Press2.pcapng
- dataset/CICIOT2022_optAslabel_zigbee/zigbee_AeoTec Button_AeoTecButtonPHYPresspcapng/AeoTecButton_PHY_Press3.pcapng
- dataset/CICIOT2022_optAslabel_zigbee/zigbee_AeoTec Button_AeoTecButtonPHYPresspcapng/AeoTecButton_PHY_Press4.pcapng
- dataset/CICIOT2022_optAslabel_zigbee/zigbee_AeoTec Button_AeoTecButtonPHYPresspcapng/AeoTecButton_PHY_Press5.pcapng
- dataset/CICIOT2022_optAslabel_zigbee/zigbee_AeoTec Motion Sensor_AeoTecMotionSensorPHYMotionpcapng/
- dataset/CICIOT2022_optAslabel_zigbee/zigbee_AeoTec Motion Sensor_AeoTecMotionSensorPHYMotionpcapng/AeoTecMotionSensor_PHY_Motion1.pcapng
- dataset/CICIOT2022_optAslabel_zigbee/zigbee_AeoTec Motion Sensor_AeoTecMotionSensorPHYMotionpcapng/AeoTecMotionSensor_PHY_Motion2.pcapng
- dataset/CICIOT2022_optAslabel_zigbee/zigbee_AeoTec Motion Sensor_AeoTecMotionSensorPHYMotionpcapng/AeoTecMotionSensor_PHY_Motion3.pcapng
- dataset/CICIOT2022_optAslabel_zigbee/zigbee_AeoTec Motion Sensor_AeoTecMotionSensorPHYMotionpcapng/AeoTecMotionSensor_PHY_Motion4.pcapng
- dataset/CICIOT2022_optAslabel_zigbee/zigbee_AeoTec Motion Sensor_AeoTecMotionSensorPHYMotionpcapng/AeoTecMotionSensor_PHY_Motion5.pcapng
- dataset/CICIOT2022_optAslabel_zigbee/zigbee_AeoTec Motion Sensor_AeoTecMotionSensorPHYMotionpcapng/AeoTecMotionSensor_PHY_NoMotion1.pcapng
- dataset/CICIOT2022_optAslabel_zigbee/zigbee_AeoTec Motion Sensor_AeoTecMotionSensorPHYMotionpcapng/AeoTecMotionSensor_PHY_NoMotion2.pcapng
- dataset/CICIOT2022_optAslabel_zigbee/zigbee_AeoTec Motion Sensor_AeoTecMotionSensorPHYMotionpcapng/AeoTecMotionSensor_PHY_NoMotion3.pcapng
- dataset/CICIOT2022_optAslabel_zigbee/zigbee_AeoTec Motion Sensor_AeoTecMotionSensorPHYMotionpcapng/AeoTecMotionSensor_PHY_NoMotion4.pcapng
- dataset/CICIOT2022_optAslabel_zigbee/zigbee_AeoTec Motion Sensor_AeoTecMotionSensorPHYMotionpcapng/AeoTecMotionSensor_PHY_NoMotion5.pcapng
- dataset/CICIOT2022_optAslabel_zigbee/zigbee_AeoTec Multipurpose Sensor_AeoTecMultipurposeSensorPHYOpenpcapng/
- dataset/CICIOT2022_optAslabel_zigbee/zigbee_AeoTec Multipurpose Sensor_AeoTecMultipurposeSensorPHYOpenpcapng/AeoTecMultipurposeSensor_PHY_Close1.pcapng
- dataset/CICIOT2022_optAslabel_zigbee/zigbee_AeoTec Multipurpose Sensor_AeoTecMultipurposeSensorPHYOpenpcapng/AeoTecMultipurposeSensor_PHY_Close2.pcapng
- dataset/CICIOT2022_optAslabel_zigbee/zigbee_AeoTec Multipurpose Sensor_AeoTecMultipurposeSensorPHYOpenpcapng/AeoTecMultipurposeSensor_PHY_Close3.pcapng
- dataset/CICIOT2022_optAslabel_zigbee/zigbee_AeoTec Multipurpose Sensor_AeoTecMultipurposeSensorPHYOpenpcapng/AeoTecMultipurposeSensor_PHY_Close4.pcapng
- dataset/CICIOT2022_optAslabel_zigbee/zigbee_AeoTec Multipurpose Sensor_AeoTecMultipurposeSensorPHYOpenpcapng/AeoTecMultipurposeSensor_PHY_Close5.pcapng
- dataset/CICIOT2022_optAslabel_zigbee/zigbee_AeoTec Multipurpose Sensor_AeoTecMultipurposeSensorPHYOpenpcapng/AeoTecMultipurposeSensor_PHY_Open1.pcapng
- dataset/CICIOT2022_optAslabel_zigbee/zigbee_AeoTec Multipurpose Sensor_AeoTecMultipurposeSensorPHYOpenpcapng/AeoTecMultipurposeSensor_PHY_Open2.pcapng
- dataset/CICIOT2022_optAslabel_zigbee/zigbee_AeoTec Multipurpose Sensor_AeoTecMultipurposeSensorPHYOpenpcapng/AeoTecMultipurposeSensor_PHY_Open3.pcapng
- dataset/CICIOT2022_optAslabel_zigbee/zigbee_AeoTec Multipurpose Sensor_AeoTecMultipurposeSensorPHYOpenpcapng/AeoTecMultipurposeSensor_PHY_Open4.pcapng
- dataset/CICIOT2022_optAslabel_zigbee/zigbee_AeoTec Multipurpose Sensor_AeoTecMultipurposeSensorPHYOpenpcapng/AeoTecMultipurposeSensor_PHY_Open5.pcapng
- dataset/CICIOT2022_optAslabel_zigbee/zigbee_AeoTec Multipurpose Sensor_AeoTecMultipurposeSensorPHYmovepcapng/
- dataset/CICIOT2022_optAslabel_zigbee/zigbee_AeoTec Multipurpose Sensor_AeoTecMultipurposeSensorPHYmovepcapng/AeoTecMultipurposeSensor_PHY_move1.pcapng
- dataset/CICIOT2022_optAslabel_zigbee/zigbee_AeoTec Multipurpose Sensor_AeoTecMultipurposeSensorPHYmovepcapng/AeoTecMultipurposeSensor_PHY_move2.pcapng
- dataset/CICIOT2022_optAslabel_zigbee/zigbee_AeoTec Multipurpose Sensor_AeoTecMultipurposeSensorPHYmovepcapng/AeoTecMultipurposeSensor_PHY_move3.pcapng
- dataset/CICIOT2022_optAslabel_zigbee/zigbee_AeoTec Multipurpose Sensor_AeoTecMultipurposeSensorPHYmovepcapng/AeoTecMultipurposeSensor_PHY_move4.pcapng
- dataset/CICIOT2022_optAslabel_zigbee/zigbee_AeoTec Multipurpose Sensor_AeoTecMultipurposeSensorPHYmovepcapng/AeoTecMultipurposeSensor_PHY_move5.pcapng
- dataset/CICIOT2022_optAslabel_zigbee/zigbee_AeoTec Water Leak Sensor_AeoTecWaterLeakSensorPHYWetpcapng/
- dataset/CICIOT2022_optAslabel_zigbee/zigbee_AeoTec Water Leak Sensor_AeoTecWaterLeakSensorPHYWetpcapng/AeoTecWaterLeakSensor_PHY_Dry1.pcapng
- dataset/CICIOT2022_optAslabel_zigbee/zigbee_AeoTec Water Leak Sensor_AeoTecWaterLeakSensorPHYWetpcapng/AeoTecWaterLeakSensor_PHY_Dry2.pcapng
- dataset/CICIOT2022_optAslabel_zigbee/zigbee_AeoTec Water Leak Sensor_AeoTecWaterLeakSensorPHYWetpcapng/AeoTecWaterLeakSensor_PHY_Dry3.pcapng
- dataset/CICIOT2022_optAslabel_zigbee/zigbee_AeoTec Water Leak Sensor_AeoTecWaterLeakSensorPHYWetpcapng/AeoTecWaterLeakSensor_PHY_Dry4.pcapng
- dataset/CICIOT2022_optAslabel_zigbee/zigbee_AeoTec Water Leak Sensor_AeoTecWaterLeakSensorPHYWetpcapng/AeoTecWaterLeakSensor_PHY_Dry5.pcapng
- dataset/CICIOT2022_optAslabel_zigbee/zigbee_AeoTec Water Leak Sensor_AeoTecWaterLeakSensorPHYWetpcapng/AeoTecWaterLeakSensor_PHY_Wet1.pcapng
- dataset/CICIOT2022_optAslabel_zigbee/zigbee_AeoTec Water Leak Sensor_AeoTecWaterLeakSensorPHYWetpcapng/AeoTecWaterLeakSensor_PHY_Wet2.pcapng
- dataset/CICIOT2022_optAslabel_zigbee/zigbee_AeoTec Water Leak Sensor_AeoTecWaterLeakSensorPHYWetpcapng/AeoTecWaterLeakSensor_PHY_Wet3.pcapng
- dataset/CICIOT2022_optAslabel_zigbee/zigbee_AeoTec Water Leak Sensor_AeoTecWaterLeakSensorPHYWetpcapng/AeoTecWaterLeakSensor_PHY_Wet4.pcapng
- dataset/CICIOT2022_optAslabel_zigbee/zigbee_AeoTec Water Leak Sensor_AeoTecWaterLeakSensorPHYWetpcapng/AeoTecWaterLeakSensor_PHY_Wet5.pcapng
- dataset/CICIOT2022_optAslabel_zigbee/zigbee_Philips Hue White 1_PhilipsHueWhiteLANIncreasepcapng/
- dataset/CICIOT2022_optAslabel_zigbee/zigbee_Philips Hue White 1_PhilipsHueWhiteLANIncreasepcapng/PhilipsHueWhite1_LAN_Decrease1.pcapng
- dataset/CICIOT2022_optAslabel_zigbee/zigbee_Philips Hue White 1_PhilipsHueWhiteLANIncreasepcapng/PhilipsHueWhite1_LAN_Decrease2.pcapng
- dataset/CICIOT2022_optAslabel_zigbee/zigbee_Philips Hue White 1_PhilipsHueWhiteLANIncreasepcapng/PhilipsHueWhite1_LAN_Decrease3.pcapng
- dataset/CICIOT2022_optAslabel_zigbee/zigbee_Philips Hue White 1_PhilipsHueWhiteLANIncreasepcapng/PhilipsHueWhite1_LAN_Decrease4.pcapng
- dataset/CICIOT2022_optAslabel_zigbee/zigbee_Philips Hue White 1_PhilipsHueWhiteLANIncreasepcapng/PhilipsHueWhite1_LAN_Decrease5.pcapng
- dataset/CICIOT2022_optAslabel_zigbee/zigbee_Philips Hue White 1_PhilipsHueWhiteLANIncreasepcapng/PhilipsHueWhite1_LAN_Increase1.pcapng
- dataset/CICIOT2022_optAslabel_zigbee/zigbee_Philips Hue White 1_PhilipsHueWhiteLANIncreasepcapng/PhilipsHueWhite1_LAN_Increase2.pcapng
- dataset/CICIOT2022_optAslabel_zigbee/zigbee_Philips Hue White 1_PhilipsHueWhiteLANIncreasepcapng/PhilipsHueWhite1_LAN_Increase3.pcapng
- dataset/CICIOT2022_optAslabel_zigbee/zigbee_Philips Hue White 1_PhilipsHueWhiteLANIncreasepcapng/PhilipsHueWhite1_LAN_Increase4.pcapng
- dataset/CICIOT2022_optAslabel_zigbee/zigbee_Philips Hue White 1_PhilipsHueWhiteLANIncreasepcapng/PhilipsHueWhite1_LAN_Increase5.pcapng
- dataset/CICIOT2022_optAslabel_zigbee/zigbee_Philips Hue White 1_PhilipsHueWhiteLANIncreasepcapng/PhilipsHueWhite2_LAN_Decrease1.pcapng
- dataset/CICIOT2022_optAslabel_zigbee/zigbee_Philips Hue White 1_PhilipsHueWhiteLANIncreasepcapng/PhilipsHueWhite2_LAN_Decrease2.pcapng
- dataset/CICIOT2022_optAslabel_zigbee/zigbee_Philips Hue White 1_PhilipsHueWhiteLANIncreasepcapng/PhilipsHueWhite2_LAN_Decrease3.pcapng
- dataset/CICIOT2022_optAslabel_zigbee/zigbee_Philips Hue White 1_PhilipsHueWhiteLANIncreasepcapng/PhilipsHueWhite2_LAN_Decrease4.pcapng
- dataset/CICIOT2022_optAslabel_zigbee/zigbee_Philips Hue White 1_PhilipsHueWhiteLANIncreasepcapng/PhilipsHueWhite2_LAN_Decrease5.pcapng
- dataset/CICIOT2022_optAslabel_zigbee/zigbee_Philips Hue White 1_PhilipsHueWhiteLANIncreasepcapng/PhilipsHueWhite2_LAN_Increase1.pcapng
- dataset/CICIOT2022_optAslabel_zigbee/zigbee_Philips Hue White 1_PhilipsHueWhiteLANIncreasepcapng/PhilipsHueWhite2_LAN_Increase2.pcapng
- dataset/CICIOT2022_optAslabel_zigbee/zigbee_Philips Hue White 1_PhilipsHueWhiteLANIncreasepcapng/PhilipsHueWhite2_LAN_Increase3.pcapng
- dataset/CICIOT2022_optAslabel_zigbee/zigbee_Philips Hue White 1_PhilipsHueWhiteLANIncreasepcapng/PhilipsHueWhite2_LAN_Increase4.pcapng
- dataset/CICIOT2022_optAslabel_zigbee/zigbee_Philips Hue White 1_PhilipsHueWhiteLANIncreasepcapng/PhilipsHueWhite2_LAN_Increase5.pcapng
- dataset/CICIOT2022_optAslabel_zigbee/zigbee_Philips Hue White 1_PhilipsHueWhiteLANOnpcapng/
- dataset/CICIOT2022_optAslabel_zigbee/zigbee_Philips Hue White 1_PhilipsHueWhiteLANOnpcapng/PhilipsHueWhite1_LAN_Off1.pcapng
- dataset/CICIOT2022_optAslabel_zigbee/zigbee_Philips Hue White 1_PhilipsHueWhiteLANOnpcapng/PhilipsHueWhite1_LAN_Off2.pcapng
- dataset/CICIOT2022_optAslabel_zigbee/zigbee_Philips Hue White 1_PhilipsHueWhiteLANOnpcapng/PhilipsHueWhite1_LAN_Off3.pcapng
- dataset/CICIOT2022_optAslabel_zigbee/zigbee_Philips Hue White 1_PhilipsHueWhiteLANOnpcapng/PhilipsHueWhite1_LAN_Off4.pcapng
- dataset/CICIOT2022_optAslabel_zigbee/zigbee_Philips Hue White 1_PhilipsHueWhiteLANOnpcapng/PhilipsHueWhite1_LAN_Off5.pcapng
- dataset/CICIOT2022_optAslabel_zigbee/zigbee_Philips Hue White 1_PhilipsHueWhiteLANOnpcapng/PhilipsHueWhite1_LAN_On1.pcapng
- dataset/CICIOT2022_optAslabel_zigbee/zigbee_Philips Hue White 1_PhilipsHueWhiteLANOnpcapng/PhilipsHueWhite1_LAN_On2.pcapng
- dataset/CICIOT2022_optAslabel_zigbee/zigbee_Philips Hue White 1_PhilipsHueWhiteLANOnpcapng/PhilipsHueWhite1_LAN_On3.pcapng
- dataset/CICIOT2022_optAslabel_zigbee/zigbee_Philips Hue White 1_PhilipsHueWhiteLANOnpcapng/PhilipsHueWhite1_LAN_On4.pcapng
- dataset/CICIOT2022_optAslabel_zigbee/zigbee_Philips Hue White 1_PhilipsHueWhiteLANOnpcapng/PhilipsHueWhite1_LAN_On5.pcapng
- dataset/CICIOT2022_optAslabel_zigbee/zigbee_Philips Hue White 1_PhilipsHueWhiteLANOnpcapng/PhilipsHueWhite2_LAN_Off1.pcapng
- dataset/CICIOT2022_optAslabel_zigbee/zigbee_Philips Hue White 1_PhilipsHueWhiteLANOnpcapng/PhilipsHueWhite2_LAN_Off2.pcapng
- dataset/CICIOT2022_optAslabel_zigbee/zigbee_Philips Hue White 1_PhilipsHueWhiteLANOnpcapng/PhilipsHueWhite2_LAN_Off3.pcapng
- dataset/CICIOT2022_optAslabel_zigbee/zigbee_Philips Hue White 1_PhilipsHueWhiteLANOnpcapng/PhilipsHueWhite2_LAN_Off4.pcapng
- dataset/CICIOT2022_optAslabel_zigbee/zigbee_Philips Hue White 1_PhilipsHueWhiteLANOnpcapng/PhilipsHueWhite2_LAN_Off5.pcapng
- dataset/CICIOT2022_optAslabel_zigbee/zigbee_Philips Hue White 1_PhilipsHueWhiteLANOnpcapng/PhilipsHueWhite2_LAN_On1.pcapng
- dataset/CICIOT2022_optAslabel_zigbee/zigbee_Philips Hue White 1_PhilipsHueWhiteLANOnpcapng/PhilipsHueWhite2_LAN_On2.pcapng
- dataset/CICIOT2022_optAslabel_zigbee/zigbee_Philips Hue White 1_PhilipsHueWhiteLANOnpcapng/PhilipsHueWhite2_LAN_On3.pcapng
- dataset/CICIOT2022_optAslabel_zigbee/zigbee_Philips Hue White 1_PhilipsHueWhiteLANOnpcapng/PhilipsHueWhite2_LAN_On4.pcapng
- dataset/CICIOT2022_optAslabel_zigbee/zigbee_Philips Hue White 1_PhilipsHueWhiteLANOnpcapng/PhilipsHueWhite2_LAN_On5.pcapng
- dataset/CICIOT2022_optAslabel_zigbee/zigbee_Sengled Smart Plug 1_SengledSmartPlugLANOnpcapng/
- dataset/CICIOT2022_optAslabel_zigbee/zigbee_Sengled Smart Plug 1_SengledSmartPlugLANOnpcapng/SengledSmartPlug1_LAN_Off1.pcapng
- dataset/CICIOT2022_optAslabel_zigbee/zigbee_Sengled Smart Plug 1_SengledSmartPlugLANOnpcapng/SengledSmartPlug1_LAN_Off2.pcapng
- dataset/CICIOT2022_optAslabel_zigbee/zigbee_Sengled Smart Plug 1_SengledSmartPlugLANOnpcapng/SengledSmartPlug1_LAN_Off3.pcapng
- dataset/CICIOT2022_optAslabel_zigbee/zigbee_Sengled Smart Plug 1_SengledSmartPlugLANOnpcapng/SengledSmartPlug1_LAN_Off4.pcapng
- dataset/CICIOT2022_optAslabel_zigbee/zigbee_Sengled Smart Plug 1_SengledSmartPlugLANOnpcapng/SengledSmartPlug1_LAN_Off5.pcapng
- dataset/CICIOT2022_optAslabel_zigbee/zigbee_Sengled Smart Plug 1_SengledSmartPlugLANOnpcapng/SengledSmartPlug1_LAN_On1.pcapng
- dataset/CICIOT2022_optAslabel_zigbee/zigbee_Sengled Smart Plug 1_SengledSmartPlugLANOnpcapng/SengledSmartPlug1_LAN_On2.pcapng
- dataset/CICIOT2022_optAslabel_zigbee/zigbee_Sengled Smart Plug 1_SengledSmartPlugLANOnpcapng/SengledSmartPlug1_LAN_On3.pcapng
- dataset/CICIOT2022_optAslabel_zigbee/zigbee_Sengled Smart Plug 1_SengledSmartPlugLANOnpcapng/SengledSmartPlug1_LAN_On4.pcapng
- dataset/CICIOT2022_optAslabel_zigbee/zigbee_Sengled Smart Plug 1_SengledSmartPlugLANOnpcapng/SengledSmartPlug1_LAN_On5.pcapng
- dataset/CICIOT2022_optAslabel_zigbee/zigbee_Sengled Smart Plug 1_SengledSmartPlugLANOnpcapng/SengledSmartPlug2_LAN_Off1.pcapng
- dataset/CICIOT2022_optAslabel_zigbee/zigbee_Sengled Smart Plug 1_SengledSmartPlugLANOnpcapng/SengledSmartPlug2_LAN_Off2.pcapng
- dataset/CICIOT2022_optAslabel_zigbee/zigbee_Sengled Smart Plug 1_SengledSmartPlugLANOnpcapng/SengledSmartPlug2_LAN_Off3.pcapng
- dataset/CICIOT2022_optAslabel_zigbee/zigbee_Sengled Smart Plug 1_SengledSmartPlugLANOnpcapng/SengledSmartPlug2_LAN_Off4.pcapng
- dataset/CICIOT2022_optAslabel_zigbee/zigbee_Sengled Smart Plug 1_SengledSmartPlugLANOnpcapng/SengledSmartPlug2_LAN_Off5.pcapng
- dataset/CICIOT2022_optAslabel_zigbee/zigbee_Sengled Smart Plug 1_SengledSmartPlugLANOnpcapng/SengledSmartPlug2_LAN_On1.pcapng
- dataset/CICIOT2022_optAslabel_zigbee/zigbee_Sengled Smart Plug 1_SengledSmartPlugLANOnpcapng/SengledSmartPlug2_LAN_On2.pcapng
- dataset/CICIOT2022_optAslabel_zigbee/zigbee_Sengled Smart Plug 1_SengledSmartPlugLANOnpcapng/SengledSmartPlug2_LAN_On3.pcapng
- dataset/CICIOT2022_optAslabel_zigbee/zigbee_Sengled Smart Plug 1_SengledSmartPlugLANOnpcapng/SengledSmartPlug2_LAN_On4.pcapng
- dataset/CICIOT2022_optAslabel_zigbee/zigbee_Sengled Smart Plug 1_SengledSmartPlugLANOnpcapng/SengledSmartPlug2_LAN_On5.pcapng
- dataset/CICIOT2022_optAslabel_zigbee/zigbee_Sengled Smart Plug 1_SengledSmartPlugPHYOnpcapng/
- dataset/CICIOT2022_optAslabel_zigbee/zigbee_Sengled Smart Plug 1_SengledSmartPlugPHYOnpcapng/SengledSmartPlug1_PHY_Off1.pcapng
- dataset/CICIOT2022_optAslabel_zigbee/zigbee_Sengled Smart Plug 1_SengledSmartPlugPHYOnpcapng/SengledSmartPlug1_PHY_Off2.pcapng
- dataset/CICIOT2022_optAslabel_zigbee/zigbee_Sengled Smart Plug 1_SengledSmartPlugPHYOnpcapng/SengledSmartPlug1_PHY_Off3.pcapng
- dataset/CICIOT2022_optAslabel_zigbee/zigbee_Sengled Smart Plug 1_SengledSmartPlugPHYOnpcapng/SengledSmartPlug1_PHY_Off4.pcapng
- dataset/CICIOT2022_optAslabel_zigbee/zigbee_Sengled Smart Plug 1_SengledSmartPlugPHYOnpcapng/SengledSmartPlug1_PHY_Off5.pcapng
- dataset/CICIOT2022_optAslabel_zigbee/zigbee_Sengled Smart Plug 1_SengledSmartPlugPHYOnpcapng/SengledSmartPlug1_PHY_On1.pcapng
- dataset/CICIOT2022_optAslabel_zigbee/zigbee_Sengled Smart Plug 1_SengledSmartPlugPHYOnpcapng/SengledSmartPlug1_PHY_On2.pcapng
- dataset/CICIOT2022_optAslabel_zigbee/zigbee_Sengled Smart Plug 1_SengledSmartPlugPHYOnpcapng/SengledSmartPlug1_PHY_On3.pcapng
- dataset/CICIOT2022_optAslabel_zigbee/zigbee_Sengled Smart Plug 1_SengledSmartPlugPHYOnpcapng/SengledSmartPlug1_PHY_On4.pcapng
- dataset/CICIOT2022_optAslabel_zigbee/zigbee_Sengled Smart Plug 1_SengledSmartPlugPHYOnpcapng/SengledSmartPlug1_PHY_On5.pcapng
- dataset/CICIOT2022_optAslabel_zigbee/zigbee_Sengled Smart Plug 1_SengledSmartPlugPHYOnpcapng/SengledSmartPlug2_PHY_Off1.pcapng
- dataset/CICIOT2022_optAslabel_zigbee/zigbee_Sengled Smart Plug 1_SengledSmartPlugPHYOnpcapng/SengledSmartPlug2_PHY_Off2.pcapng
- dataset/CICIOT2022_optAslabel_zigbee/zigbee_Sengled Smart Plug 1_SengledSmartPlugPHYOnpcapng/SengledSmartPlug2_PHY_Off3.pcapng
- dataset/CICIOT2022_optAslabel_zigbee/zigbee_Sengled Smart Plug 1_SengledSmartPlugPHYOnpcapng/SengledSmartPlug2_PHY_Off4.pcapng
- dataset/CICIOT2022_optAslabel_zigbee/zigbee_Sengled Smart Plug 1_SengledSmartPlugPHYOnpcapng/SengledSmartPlug2_PHY_Off5.pcapng
- dataset/CICIOT2022_optAslabel_zigbee/zigbee_Sengled Smart Plug 1_SengledSmartPlugPHYOnpcapng/SengledSmartPlug2_PHY_On1.pcapng
- dataset/CICIOT2022_optAslabel_zigbee/zigbee_Sengled Smart Plug 1_SengledSmartPlugPHYOnpcapng/SengledSmartPlug2_PHY_On2.pcapng
- dataset/CICIOT2022_optAslabel_zigbee/zigbee_Sengled Smart Plug 1_SengledSmartPlugPHYOnpcapng/SengledSmartPlug2_PHY_On3.pcapng
- dataset/CICIOT2022_optAslabel_zigbee/zigbee_Sengled Smart Plug 1_SengledSmartPlugPHYOnpcapng/SengledSmartPlug2_PHY_On4.pcapng
- dataset/CICIOT2022_optAslabel_zigbee/zigbee_Sengled Smart Plug 1_SengledSmartPlugPHYOnpcapng/SengledSmartPlug2_PHY_On5.pcapng
- dataset/CICIOT2022_optAslabel_zigbee/zigbee_SmartThings Button_SmartThingsButtonPHYPresspcapng/
- dataset/CICIOT2022_optAslabel_zigbee/zigbee_SmartThings Button_SmartThingsButtonPHYPresspcapng/SmartThingsButton_PHY_Press1.pcapng
- dataset/CICIOT2022_optAslabel_zigbee/zigbee_SmartThings Button_SmartThingsButtonPHYPresspcapng/SmartThingsButton_PHY_Press2.pcapng
- dataset/CICIOT2022_optAslabel_zigbee/zigbee_SmartThings Button_SmartThingsButtonPHYPresspcapng/SmartThingsButton_PHY_Press3.pcapng
- dataset/CICIOT2022_optAslabel_zigbee/zigbee_SmartThings Button_SmartThingsButtonPHYPresspcapng/SmartThingsButton_PHY_Press4.pcapng
- dataset/CICIOT2022_optAslabel_zigbee/zigbee_SmartThings Button_SmartThingsButtonPHYPresspcapng/SmartThingsButton_PHY_Press5.pcapng
- dataset/CICIOT2022_optAslabel_zigbee/zigbee_SmartThings Smart Bulb 1_SmartThingsSmartBulbLANIncreasepcapng/
- dataset/CICIOT2022_optAslabel_zigbee/zigbee_SmartThings Smart Bulb 1_SmartThingsSmartBulbLANIncreasepcapng/SmartThingsSmartBulb1_LAN_Decrease1.pcapng
- dataset/CICIOT2022_optAslabel_zigbee/zigbee_SmartThings Smart Bulb 1_SmartThingsSmartBulbLANIncreasepcapng/SmartThingsSmartBulb1_LAN_Decrease2.pcapng
- dataset/CICIOT2022_optAslabel_zigbee/zigbee_SmartThings Smart Bulb 1_SmartThingsSmartBulbLANIncreasepcapng/SmartThingsSmartBulb1_LAN_Decrease3.pcapng
- dataset/CICIOT2022_optAslabel_zigbee/zigbee_SmartThings Smart Bulb 1_SmartThingsSmartBulbLANIncreasepcapng/SmartThingsSmartBulb1_LAN_Decrease4.pcapng
- dataset/CICIOT2022_optAslabel_zigbee/zigbee_SmartThings Smart Bulb 1_SmartThingsSmartBulbLANIncreasepcapng/SmartThingsSmartBulb1_LAN_Decrease5.pcapng
- dataset/CICIOT2022_optAslabel_zigbee/zigbee_SmartThings Smart Bulb 1_SmartThingsSmartBulbLANIncreasepcapng/SmartThingsSmartBulb1_LAN_Increase1.pcapng
- dataset/CICIOT2022_optAslabel_zigbee/zigbee_SmartThings Smart Bulb 1_SmartThingsSmartBulbLANIncreasepcapng/SmartThingsSmartBulb1_LAN_Increase2.pcapng
- dataset/CICIOT2022_optAslabel_zigbee/zigbee_SmartThings Smart Bulb 1_SmartThingsSmartBulbLANIncreasepcapng/SmartThingsSmartBulb1_LAN_Increase3.pcapng
- dataset/CICIOT2022_optAslabel_zigbee/zigbee_SmartThings Smart Bulb 1_SmartThingsSmartBulbLANIncreasepcapng/SmartThingsSmartBulb1_LAN_Increase4.pcapng
- dataset/CICIOT2022_optAslabel_zigbee/zigbee_SmartThings Smart Bulb 1_SmartThingsSmartBulbLANIncreasepcapng/SmartThingsSmartBulb1_LAN_Increase5.pcapng
- dataset/CICIOT2022_optAslabel_zigbee/zigbee_SmartThings Smart Bulb 1_SmartThingsSmartBulbLANIncreasepcapng/SmartThingsSmartBulb2_LAN_Decrease1.pcapng
- dataset/CICIOT2022_optAslabel_zigbee/zigbee_SmartThings Smart Bulb 1_SmartThingsSmartBulbLANIncreasepcapng/SmartThingsSmartBulb2_LAN_Decrease2.pcapng
- dataset/CICIOT2022_optAslabel_zigbee/zigbee_SmartThings Smart Bulb 1_SmartThingsSmartBulbLANIncreasepcapng/SmartThingsSmartBulb2_LAN_Decrease3.pcapng
- dataset/CICIOT2022_optAslabel_zigbee/zigbee_SmartThings Smart Bulb 1_SmartThingsSmartBulbLANIncreasepcapng/SmartThingsSmartBulb2_LAN_Decrease4.pcapng
- dataset/CICIOT2022_optAslabel_zigbee/zigbee_SmartThings Smart Bulb 1_SmartThingsSmartBulbLANIncreasepcapng/SmartThingsSmartBulb2_LAN_Decrease5.pcapng
- dataset/CICIOT2022_optAslabel_zigbee/zigbee_SmartThings Smart Bulb 1_SmartThingsSmartBulbLANIncreasepcapng/SmartThingsSmartBulb2_LAN_Increase1.pcapng
- dataset/CICIOT2022_optAslabel_zigbee/zigbee_SmartThings Smart Bulb 1_SmartThingsSmartBulbLANIncreasepcapng/SmartThingsSmartBulb2_LAN_Increase2.pcapng
- dataset/CICIOT2022_optAslabel_zigbee/zigbee_SmartThings Smart Bulb 1_SmartThingsSmartBulbLANIncreasepcapng/SmartThingsSmartBulb2_LAN_Increase3.pcapng
- dataset/CICIOT2022_optAslabel_zigbee/zigbee_SmartThings Smart Bulb 1_SmartThingsSmartBulbLANIncreasepcapng/SmartThingsSmartBulb2_LAN_Increase4.pcapng
- dataset/CICIOT2022_optAslabel_zigbee/zigbee_SmartThings Smart Bulb 1_SmartThingsSmartBulbLANIncreasepcapng/SmartThingsSmartBulb2_LAN_Increase5.pcapng
- dataset/CICIOT2022_optAslabel_zigbee/zigbee_SmartThings Smart Bulb 1_SmartThingsSmartBulbLANIncreasepcapng/SmartThingsSmartBulb3_LAN_Decrease1.pcapng
- dataset/CICIOT2022_optAslabel_zigbee/zigbee_SmartThings Smart Bulb 1_SmartThingsSmartBulbLANIncreasepcapng/SmartThingsSmartBulb3_LAN_Decrease2.pcapng
- dataset/CICIOT2022_optAslabel_zigbee/zigbee_SmartThings Smart Bulb 1_SmartThingsSmartBulbLANIncreasepcapng/SmartThingsSmartBulb3_LAN_Decrease3.pcapng
- dataset/CICIOT2022_optAslabel_zigbee/zigbee_SmartThings Smart Bulb 1_SmartThingsSmartBulbLANIncreasepcapng/SmartThingsSmartBulb3_LAN_Decrease4.pcapng
- dataset/CICIOT2022_optAslabel_zigbee/zigbee_SmartThings Smart Bulb 1_SmartThingsSmartBulbLANIncreasepcapng/SmartThingsSmartBulb3_LAN_Decrease5.pcapng
- dataset/CICIOT2022_optAslabel_zigbee/zigbee_SmartThings Smart Bulb 1_SmartThingsSmartBulbLANIncreasepcapng/SmartThingsSmartBulb3_LAN_Increase1.pcapng
- dataset/CICIOT2022_optAslabel_zigbee/zigbee_SmartThings Smart Bulb 1_SmartThingsSmartBulbLANIncreasepcapng/SmartThingsSmartBulb3_LAN_Increase2.pcapng
- dataset/CICIOT2022_optAslabel_zigbee/zigbee_SmartThings Smart Bulb 1_SmartThingsSmartBulbLANIncreasepcapng/SmartThingsSmartBulb3_LAN_Increase3.pcapng
- dataset/CICIOT2022_optAslabel_zigbee/zigbee_SmartThings Smart Bulb 1_SmartThingsSmartBulbLANIncreasepcapng/SmartThingsSmartBulb3_LAN_Increase4.pcapng
- dataset/CICIOT2022_optAslabel_zigbee/zigbee_SmartThings Smart Bulb 1_SmartThingsSmartBulbLANIncreasepcapng/SmartThingsSmartBulb3_LAN_Increase5.pcapng
- dataset/CICIOT2022_optAslabel_zigbee/zigbee_SmartThings Smart Bulb 1_SmartThingsSmartBulbLANIncreasepcapng/SmartThingsSmartBulb4_LAN_Decrease1.pcapng
- dataset/CICIOT2022_optAslabel_zigbee/zigbee_SmartThings Smart Bulb 1_SmartThingsSmartBulbLANIncreasepcapng/SmartThingsSmartBulb4_LAN_Decrease2.pcapng
- dataset/CICIOT2022_optAslabel_zigbee/zigbee_SmartThings Smart Bulb 1_SmartThingsSmartBulbLANIncreasepcapng/SmartThingsSmartBulb4_LAN_Decrease3.pcapng
- dataset/CICIOT2022_optAslabel_zigbee/zigbee_SmartThings Smart Bulb 1_SmartThingsSmartBulbLANIncreasepcapng/SmartThingsSmartBulb4_LAN_Decrease4.pcapng
- dataset/CICIOT2022_optAslabel_zigbee/zigbee_SmartThings Smart Bulb 1_SmartThingsSmartBulbLANIncreasepcapng/SmartThingsSmartBulb4_LAN_Decrease5.pcapng
- dataset/CICIOT2022_optAslabel_zigbee/zigbee_SmartThings Smart Bulb 1_SmartThingsSmartBulbLANIncreasepcapng/SmartThingsSmartBulb4_LAN_Increase1.pcapng
- dataset/CICIOT2022_optAslabel_zigbee/zigbee_SmartThings Smart Bulb 1_SmartThingsSmartBulbLANIncreasepcapng/SmartThingsSmartBulb4_LAN_Increase2.pcapng
- dataset/CICIOT2022_optAslabel_zigbee/zigbee_SmartThings Smart Bulb 1_SmartThingsSmartBulbLANIncreasepcapng/SmartThingsSmartBulb4_LAN_Increase3.pcapng
- dataset/CICIOT2022_optAslabel_zigbee/zigbee_SmartThings Smart Bulb 1_SmartThingsSmartBulbLANIncreasepcapng/SmartThingsSmartBulb4_LAN_Increase4.pcapng
- dataset/CICIOT2022_optAslabel_zigbee/zigbee_SmartThings Smart Bulb 1_SmartThingsSmartBulbLANIncreasepcapng/SmartThingsSmartBulb4_LAN_Increase5.pcapng
- dataset/CICIOT2022_optAslabel_zigbee/zigbee_SmartThings Smart Bulb 1_SmartThingsSmartBulbLANIncreasepcapng/SmartThingsSmartBulb5_LAN_Decrease1.pcapng
- dataset/CICIOT2022_optAslabel_zigbee/zigbee_SmartThings Smart Bulb 1_SmartThingsSmartBulbLANIncreasepcapng/SmartThingsSmartBulb5_LAN_Decrease2.pcapng
- dataset/CICIOT2022_optAslabel_zigbee/zigbee_SmartThings Smart Bulb 1_SmartThingsSmartBulbLANIncreasepcapng/SmartThingsSmartBulb5_LAN_Decrease3.pcapng
- dataset/CICIOT2022_optAslabel_zigbee/zigbee_SmartThings Smart Bulb 1_SmartThingsSmartBulbLANIncreasepcapng/SmartThingsSmartBulb5_LAN_Decrease4.pcapng
- dataset/CICIOT2022_optAslabel_zigbee/zigbee_SmartThings Smart Bulb 1_SmartThingsSmartBulbLANIncreasepcapng/SmartThingsSmartBulb5_LAN_Decrease5.pcapng
- dataset/CICIOT2022_optAslabel_zigbee/zigbee_SmartThings Smart Bulb 1_SmartThingsSmartBulbLANIncreasepcapng/SmartThingsSmartBulb5_LAN_Increase1.pcapng
- dataset/CICIOT2022_optAslabel_zigbee/zigbee_SmartThings Smart Bulb 1_SmartThingsSmartBulbLANIncreasepcapng/SmartThingsSmartBulb5_LAN_Increase2.pcapng
- dataset/CICIOT2022_optAslabel_zigbee/zigbee_SmartThings Smart Bulb 1_SmartThingsSmartBulbLANIncreasepcapng/SmartThingsSmartBulb5_LAN_Increase3.pcapng
- dataset/CICIOT2022_optAslabel_zigbee/zigbee_SmartThings Smart Bulb 1_SmartThingsSmartBulbLANIncreasepcapng/SmartThingsSmartBulb5_LAN_Increase4.pcapng
- dataset/CICIOT2022_optAslabel_zigbee/zigbee_SmartThings Smart Bulb 1_SmartThingsSmartBulbLANIncreasepcapng/SmartThingsSmartBulb5_LAN_Increase5.pcapng
- dataset/CICIOT2022_optAslabel_zigbee/zigbee_SmartThings Smart Bulb 1_SmartThingsSmartBulbLANOnpcapng/
- dataset/CICIOT2022_optAslabel_zigbee/zigbee_SmartThings Smart Bulb 1_SmartThingsSmartBulbLANOnpcapng/SmartThingsSmartBulb1_LAN_Off1.pcapng
- dataset/CICIOT2022_optAslabel_zigbee/zigbee_SmartThings Smart Bulb 1_SmartThingsSmartBulbLANOnpcapng/SmartThingsSmartBulb1_LAN_Off2.pcapng
- dataset/CICIOT2022_optAslabel_zigbee/zigbee_SmartThings Smart Bulb 1_SmartThingsSmartBulbLANOnpcapng/SmartThingsSmartBulb1_LAN_Off3.pcapng
- dataset/CICIOT2022_optAslabel_zigbee/zigbee_SmartThings Smart Bulb 1_SmartThingsSmartBulbLANOnpcapng/SmartThingsSmartBulb1_LAN_Off4.pcapng
- dataset/CICIOT2022_optAslabel_zigbee/zigbee_SmartThings Smart Bulb 1_SmartThingsSmartBulbLANOnpcapng/SmartThingsSmartBulb1_LAN_Off5.pcapng
- dataset/CICIOT2022_optAslabel_zigbee/zigbee_SmartThings Smart Bulb 1_SmartThingsSmartBulbLANOnpcapng/SmartThingsSmartBulb1_LAN_On1.pcapng
- dataset/CICIOT2022_optAslabel_zigbee/zigbee_SmartThings Smart Bulb 1_SmartThingsSmartBulbLANOnpcapng/SmartThingsSmartBulb1_LAN_On2.pcapng
- dataset/CICIOT2022_optAslabel_zigbee/zigbee_SmartThings Smart Bulb 1_SmartThingsSmartBulbLANOnpcapng/SmartThingsSmartBulb1_LAN_On3.pcapng
- dataset/CICIOT2022_optAslabel_zigbee/zigbee_SmartThings Smart Bulb 1_SmartThingsSmartBulbLANOnpcapng/SmartThingsSmartBulb1_LAN_On4.pcapng
- dataset/CICIOT2022_optAslabel_zigbee/zigbee_SmartThings Smart Bulb 1_SmartThingsSmartBulbLANOnpcapng/SmartThingsSmartBulb1_LAN_On5.pcapng
- dataset/CICIOT2022_optAslabel_zigbee/zigbee_SmartThings Smart Bulb 1_SmartThingsSmartBulbLANOnpcapng/SmartThingsSmartBulb2_LAN_Off1.pcapng
- dataset/CICIOT2022_optAslabel_zigbee/zigbee_SmartThings Smart Bulb 1_SmartThingsSmartBulbLANOnpcapng/SmartThingsSmartBulb2_LAN_Off2.pcapng
- dataset/CICIOT2022_optAslabel_zigbee/zigbee_SmartThings Smart Bulb 1_SmartThingsSmartBulbLANOnpcapng/SmartThingsSmartBulb2_LAN_Off3.pcapng
- dataset/CICIOT2022_optAslabel_zigbee/zigbee_SmartThings Smart Bulb 1_SmartThingsSmartBulbLANOnpcapng/SmartThingsSmartBulb2_LAN_Off4.pcapng
- dataset/CICIOT2022_optAslabel_zigbee/zigbee_SmartThings Smart Bulb 1_SmartThingsSmartBulbLANOnpcapng/SmartThingsSmartBulb2_LAN_Off5.pcapng
- dataset/CICIOT2022_optAslabel_zigbee/zigbee_SmartThings Smart Bulb 1_SmartThingsSmartBulbLANOnpcapng/SmartThingsSmartBulb2_LAN_On1.pcapng
- dataset/CICIOT2022_optAslabel_zigbee/zigbee_SmartThings Smart Bulb 1_SmartThingsSmartBulbLANOnpcapng/SmartThingsSmartBulb2_LAN_On2.pcapng
- dataset/CICIOT2022_optAslabel_zigbee/zigbee_SmartThings Smart Bulb 1_SmartThingsSmartBulbLANOnpcapng/SmartThingsSmartBulb2_LAN_On3.pcapng
- dataset/CICIOT2022_optAslabel_zigbee/zigbee_SmartThings Smart Bulb 1_SmartThingsSmartBulbLANOnpcapng/SmartThingsSmartBulb2_LAN_On4.pcapng
- dataset/CICIOT2022_optAslabel_zigbee/zigbee_SmartThings Smart Bulb 1_SmartThingsSmartBulbLANOnpcapng/SmartThingsSmartBulb2_LAN_On5.pcapng
- dataset/CICIOT2022_optAslabel_zigbee/zigbee_SmartThings Smart Bulb 1_SmartThingsSmartBulbLANOnpcapng/SmartThingsSmartBulb3_LAN_Off1.pcapng
- dataset/CICIOT2022_optAslabel_zigbee/zigbee_SmartThings Smart Bulb 1_SmartThingsSmartBulbLANOnpcapng/SmartThingsSmartBulb3_LAN_Off2.pcapng
- dataset/CICIOT2022_optAslabel_zigbee/zigbee_SmartThings Smart Bulb 1_SmartThingsSmartBulbLANOnpcapng/SmartThingsSmartBulb3_LAN_Off3.pcapng
- dataset/CICIOT2022_optAslabel_zigbee/zigbee_SmartThings Smart Bulb 1_SmartThingsSmartBulbLANOnpcapng/SmartThingsSmartBulb3_LAN_Off4.pcapng
- dataset/CICIOT2022_optAslabel_zigbee/zigbee_SmartThings Smart Bulb 1_SmartThingsSmartBulbLANOnpcapng/SmartThingsSmartBulb3_LAN_Off5.pcapng
- dataset/CICIOT2022_optAslabel_zigbee/zigbee_SmartThings Smart Bulb 1_SmartThingsSmartBulbLANOnpcapng/SmartThingsSmartBulb3_LAN_On1.pcapng
- dataset/CICIOT2022_optAslabel_zigbee/zigbee_SmartThings Smart Bulb 1_SmartThingsSmartBulbLANOnpcapng/SmartThingsSmartBulb3_LAN_On2.pcapng
- dataset/CICIOT2022_optAslabel_zigbee/zigbee_SmartThings Smart Bulb 1_SmartThingsSmartBulbLANOnpcapng/SmartThingsSmartBulb3_LAN_On3.pcapng
- dataset/CICIOT2022_optAslabel_zigbee/zigbee_SmartThings Smart Bulb 1_SmartThingsSmartBulbLANOnpcapng/SmartThingsSmartBulb3_LAN_On4.pcapng
- dataset/CICIOT2022_optAslabel_zigbee/zigbee_SmartThings Smart Bulb 1_SmartThingsSmartBulbLANOnpcapng/SmartThingsSmartBulb3_LAN_On5.pcapng
- dataset/CICIOT2022_optAslabel_zigbee/zigbee_SmartThings Smart Bulb 1_SmartThingsSmartBulbLANOnpcapng/SmartThingsSmartBulb4_LAN_Off1.pcapng
- dataset/CICIOT2022_optAslabel_zigbee/zigbee_SmartThings Smart Bulb 1_SmartThingsSmartBulbLANOnpcapng/SmartThingsSmartBulb4_LAN_Off2.pcapng
- dataset/CICIOT2022_optAslabel_zigbee/zigbee_SmartThings Smart Bulb 1_SmartThingsSmartBulbLANOnpcapng/SmartThingsSmartBulb4_LAN_Off3.pcapng
- dataset/CICIOT2022_optAslabel_zigbee/zigbee_SmartThings Smart Bulb 1_SmartThingsSmartBulbLANOnpcapng/SmartThingsSmartBulb4_LAN_Off4.pcapng
- dataset/CICIOT2022_optAslabel_zigbee/zigbee_SmartThings Smart Bulb 1_SmartThingsSmartBulbLANOnpcapng/SmartThingsSmartBulb4_LAN_Off5.pcapng
- dataset/CICIOT2022_optAslabel_zigbee/zigbee_SmartThings Smart Bulb 1_SmartThingsSmartBulbLANOnpcapng/SmartThingsSmartBulb4_LAN_On1.pcapng
- dataset/CICIOT2022_optAslabel_zigbee/zigbee_SmartThings Smart Bulb 1_SmartThingsSmartBulbLANOnpcapng/SmartThingsSmartBulb4_LAN_On2.pcapng
- dataset/CICIOT2022_optAslabel_zigbee/zigbee_SmartThings Smart Bulb 1_SmartThingsSmartBulbLANOnpcapng/SmartThingsSmartBulb4_LAN_On3.pcapng
- dataset/CICIOT2022_optAslabel_zigbee/zigbee_SmartThings Smart Bulb 1_SmartThingsSmartBulbLANOnpcapng/SmartThingsSmartBulb4_LAN_On4.pcapng
- dataset/CICIOT2022_optAslabel_zigbee/zigbee_SmartThings Smart Bulb 1_SmartThingsSmartBulbLANOnpcapng/SmartThingsSmartBulb4_LAN_On5.pcapng
- dataset/CICIOT2022_optAslabel_zigbee/zigbee_SmartThings Smart Bulb 1_SmartThingsSmartBulbLANOnpcapng/SmartThingsSmartBulb5_LAN_Off1.pcapng
- dataset/CICIOT2022_optAslabel_zigbee/zigbee_SmartThings Smart Bulb 1_SmartThingsSmartBulbLANOnpcapng/SmartThingsSmartBulb5_LAN_Off2.pcapng
- dataset/CICIOT2022_optAslabel_zigbee/zigbee_SmartThings Smart Bulb 1_SmartThingsSmartBulbLANOnpcapng/SmartThingsSmartBulb5_LAN_Off3.pcapng
- dataset/CICIOT2022_optAslabel_zigbee/zigbee_SmartThings Smart Bulb 1_SmartThingsSmartBulbLANOnpcapng/SmartThingsSmartBulb5_LAN_Off4.pcapng
- dataset/CICIOT2022_optAslabel_zigbee/zigbee_SmartThings Smart Bulb 1_SmartThingsSmartBulbLANOnpcapng/SmartThingsSmartBulb5_LAN_Off5.pcapng
- dataset/CICIOT2022_optAslabel_zigbee/zigbee_SmartThings Smart Bulb 1_SmartThingsSmartBulbLANOnpcapng/SmartThingsSmartBulb5_LAN_On1.pcapng
- dataset/CICIOT2022_optAslabel_zigbee/zigbee_SmartThings Smart Bulb 1_SmartThingsSmartBulbLANOnpcapng/SmartThingsSmartBulb5_LAN_On2.pcapng
- dataset/CICIOT2022_optAslabel_zigbee/zigbee_SmartThings Smart Bulb 1_SmartThingsSmartBulbLANOnpcapng/SmartThingsSmartBulb5_LAN_On3.pcapng
- dataset/CICIOT2022_optAslabel_zigbee/zigbee_SmartThings Smart Bulb 1_SmartThingsSmartBulbLANOnpcapng/SmartThingsSmartBulb5_LAN_On4.pcapng
- dataset/CICIOT2022_optAslabel_zigbee/zigbee_SmartThings Smart Bulb 1_SmartThingsSmartBulbLANOnpcapng/SmartThingsSmartBulb5_LAN_On5.pcapng
- dataset/CICIOT2022_optAslabel_zigbee/zigbee_Sonoff Smart Plug 1_SonoffSmartPlugLANOnpcapng/
- dataset/CICIOT2022_optAslabel_zigbee/zigbee_Sonoff Smart Plug 1_SonoffSmartPlugLANOnpcapng/SonoffSmartPlug1_LAN_Off1.pcapng
- dataset/CICIOT2022_optAslabel_zigbee/zigbee_Sonoff Smart Plug 1_SonoffSmartPlugLANOnpcapng/SonoffSmartPlug1_LAN_Off2.pcapng
- dataset/CICIOT2022_optAslabel_zigbee/zigbee_Sonoff Smart Plug 1_SonoffSmartPlugLANOnpcapng/SonoffSmartPlug1_LAN_Off3.pcapng
- dataset/CICIOT2022_optAslabel_zigbee/zigbee_Sonoff Smart Plug 1_SonoffSmartPlugLANOnpcapng/SonoffSmartPlug1_LAN_Off4.pcapng
- dataset/CICIOT2022_optAslabel_zigbee/zigbee_Sonoff Smart Plug 1_SonoffSmartPlugLANOnpcapng/SonoffSmartPlug1_LAN_Off5.pcapng
- dataset/CICIOT2022_optAslabel_zigbee/zigbee_Sonoff Smart Plug 1_SonoffSmartPlugLANOnpcapng/SonoffSmartPlug1_LAN_On1.pcapng
- dataset/CICIOT2022_optAslabel_zigbee/zigbee_Sonoff Smart Plug 1_SonoffSmartPlugLANOnpcapng/SonoffSmartPlug1_LAN_On2.pcapng
- dataset/CICIOT2022_optAslabel_zigbee/zigbee_Sonoff Smart Plug 1_SonoffSmartPlugLANOnpcapng/SonoffSmartPlug1_LAN_On3.pcapng
- dataset/CICIOT2022_optAslabel_zigbee/zigbee_Sonoff Smart Plug 1_SonoffSmartPlugLANOnpcapng/SonoffSmartPlug1_LAN_On4.pcapng
- dataset/CICIOT2022_optAslabel_zigbee/zigbee_Sonoff Smart Plug 1_SonoffSmartPlugLANOnpcapng/SonoffSmartPlug1_LAN_On5.pcapng
- dataset/CICIOT2022_optAslabel_zigbee/zigbee_Sonoff Smart Plug 1_SonoffSmartPlugLANOnpcapng/SonoffSmartPlug2_LAN_Off1.pcapng
- dataset/CICIOT2022_optAslabel_zigbee/zigbee_Sonoff Smart Plug 1_SonoffSmartPlugLANOnpcapng/SonoffSmartPlug2_LAN_Off2.pcapng
- dataset/CICIOT2022_optAslabel_zigbee/zigbee_Sonoff Smart Plug 1_SonoffSmartPlugLANOnpcapng/SonoffSmartPlug2_LAN_Off3.pcapng
- dataset/CICIOT2022_optAslabel_zigbee/zigbee_Sonoff Smart Plug 1_SonoffSmartPlugLANOnpcapng/SonoffSmartPlug2_LAN_Off4.pcapng
- dataset/CICIOT2022_optAslabel_zigbee/zigbee_Sonoff Smart Plug 1_SonoffSmartPlugLANOnpcapng/SonoffSmartPlug2_LAN_Off5.pcapng
- dataset/CICIOT2022_optAslabel_zigbee/zigbee_Sonoff Smart Plug 1_SonoffSmartPlugLANOnpcapng/SonoffSmartPlug2_LAN_On1.pcapng
- dataset/CICIOT2022_optAslabel_zigbee/zigbee_Sonoff Smart Plug 1_SonoffSmartPlugLANOnpcapng/SonoffSmartPlug2_LAN_On2.pcapng
- dataset/CICIOT2022_optAslabel_zigbee/zigbee_Sonoff Smart Plug 1_SonoffSmartPlugLANOnpcapng/SonoffSmartPlug2_LAN_On3.pcapng
- dataset/CICIOT2022_optAslabel_zigbee/zigbee_Sonoff Smart Plug 1_SonoffSmartPlugLANOnpcapng/SonoffSmartPlug2_LAN_On4.pcapng
- dataset/CICIOT2022_optAslabel_zigbee/zigbee_Sonoff Smart Plug 1_SonoffSmartPlugLANOnpcapng/SonoffSmartPlug2_LAN_On5.pcapng
- dataset/CICIOT2022_optAslabel_zigbee/zigbee_Sonoff Smart Plug 1_SonoffSmartPlugPHYOnpcapng/
- dataset/CICIOT2022_optAslabel_zigbee/zigbee_Sonoff Smart Plug 1_SonoffSmartPlugPHYOnpcapng/SonoffSmartPlug1_PHY_Off1.pcapng
- dataset/CICIOT2022_optAslabel_zigbee/zigbee_Sonoff Smart Plug 1_SonoffSmartPlugPHYOnpcapng/SonoffSmartPlug1_PHY_Off2.pcapng
- dataset/CICIOT2022_optAslabel_zigbee/zigbee_Sonoff Smart Plug 1_SonoffSmartPlugPHYOnpcapng/SonoffSmartPlug1_PHY_Off3.pcapng
- dataset/CICIOT2022_optAslabel_zigbee/zigbee_Sonoff Smart Plug 1_SonoffSmartPlugPHYOnpcapng/SonoffSmartPlug1_PHY_Off4.pcapng
- dataset/CICIOT2022_optAslabel_zigbee/zigbee_Sonoff Smart Plug 1_SonoffSmartPlugPHYOnpcapng/SonoffSmartPlug1_PHY_Off5.pcapng
- dataset/CICIOT2022_optAslabel_zigbee/zigbee_Sonoff Smart Plug 1_SonoffSmartPlugPHYOnpcapng/SonoffSmartPlug1_PHY_On1.pcapng
- dataset/CICIOT2022_optAslabel_zigbee/zigbee_Sonoff Smart Plug 1_SonoffSmartPlugPHYOnpcapng/SonoffSmartPlug1_PHY_On2.pcapng
- dataset/CICIOT2022_optAslabel_zigbee/zigbee_Sonoff Smart Plug 1_SonoffSmartPlugPHYOnpcapng/SonoffSmartPlug1_PHY_On3.pcapng
- dataset/CICIOT2022_optAslabel_zigbee/zigbee_Sonoff Smart Plug 1_SonoffSmartPlugPHYOnpcapng/SonoffSmartPlug1_PHY_On4.pcapng
- dataset/CICIOT2022_optAslabel_zigbee/zigbee_Sonoff Smart Plug 1_SonoffSmartPlugPHYOnpcapng/SonoffSmartPlug1_PHY_On5.pcapng
- dataset/CICIOT2022_optAslabel_zigbee/zigbee_Sonoff Smart Plug 1_SonoffSmartPlugPHYOnpcapng/SonoffSmartPlug2_PHY_Off1.pcapng
- dataset/CICIOT2022_optAslabel_zigbee/zigbee_Sonoff Smart Plug 1_SonoffSmartPlugPHYOnpcapng/SonoffSmartPlug2_PHY_Off2.pcapng
- dataset/CICIOT2022_optAslabel_zigbee/zigbee_Sonoff Smart Plug 1_SonoffSmartPlugPHYOnpcapng/SonoffSmartPlug2_PHY_Off3.pcapng
- dataset/CICIOT2022_optAslabel_zigbee/zigbee_Sonoff Smart Plug 1_SonoffSmartPlugPHYOnpcapng/SonoffSmartPlug2_PHY_Off4.pcapng
- dataset/CICIOT2022_optAslabel_zigbee/zigbee_Sonoff Smart Plug 1_SonoffSmartPlugPHYOnpcapng/SonoffSmartPlug2_PHY_Off5.pcapng
- dataset/CICIOT2022_optAslabel_zigbee/zigbee_Sonoff Smart Plug 1_SonoffSmartPlugPHYOnpcapng/SonoffSmartPlug2_PHY_On1.pcapng
- dataset/CICIOT2022_optAslabel_zigbee/zigbee_Sonoff Smart Plug 1_SonoffSmartPlugPHYOnpcapng/SonoffSmartPlug2_PHY_On2.pcapng
- dataset/CICIOT2022_optAslabel_zigbee/zigbee_Sonoff Smart Plug 1_SonoffSmartPlugPHYOnpcapng/SonoffSmartPlug2_PHY_On3.pcapng
- dataset/CICIOT2022_optAslabel_zigbee/zigbee_Sonoff Smart Plug 1_SonoffSmartPlugPHYOnpcapng/SonoffSmartPlug2_PHY_On4.pcapng
- dataset/CICIOT2022_optAslabel_zigbee/zigbee_Sonoff Smart Plug 1_SonoffSmartPlugPHYOnpcapng/SonoffSmartPlug2_PHY_On5.pcapng
- dataset/CICIOT2022_optAslabel_zigbee_cy.json
- dataset/CICIOT2022_optAslabel_zigbee_cy.json.txt
- dataset/CICIOT2022_optAslabel_zigbee_cy_K0_test.csv
- dataset/CICIOT2022_optAslabel_zigbee_cy_K0_test.pkl
- dataset/CICIOT2022_optAslabel_zigbee_cy_K0_test_all.csv
- dataset/CICIOT2022_optAslabel_zigbee_cy_K0_test_all_list.csv
- dataset/CICIOT2022_optAslabel_zigbee_cy_K0_test_list.csv
- dataset/CICIOT2022_optAslabel_zigbee_cy_K0_test_org.csv
- dataset/CICIOT2022_optAslabel_zigbee_cy_K0_test_org_list.csv
- dataset/CICIOT2022_optAslabel_zigbee_cy_K0_train.csv
- dataset/CICIOT2022_optAslabel_zigbee_cy_K0_train.pkl
- dataset/CICIOT2022_optAslabel_zigbee_cy_K0_train_all.csv
- dataset/CICIOT2022_optAslabel_zigbee_cy_K0_train_all_list.csv
- dataset/CICIOT2022_optAslabel_zigbee_cy_K0_train_list.csv
- dataset/CICIOT2022_optAslabel_zigbee_cy_K0_train_org.csv
- dataset/CICIOT2022_optAslabel_zigbee_cy_K0_train_org_list.csv
- dataset/CICIOT2022_optAslabel_zigbee_cy_K1_test.csv
[truncated: 515 more entries]
